# Supplementary material for: FurC (PerR) contributes to the regulation of peptidoglycan remodeling and intercellular molecular transfer in the cyanobacterium Anabaena sp. strain PCC 7120
Source: mBio. 2024 Feb 9;15(3):e03231-23. doi: 10.1128/mbio.03231-23 (PMC10936207; doi:10.1128/mbio.03231-23)
Supplement: Table S2 — Differentially abundant proteins detected by SWATH-MS in the exoproteome fraction of EB2770FurC compared to that of Anabaena sp. PCC7120. [file mbio.03231-23-s0007.xlsx]

## Sheet: TOTAL
Supplementary Table S2. Differentially abundant proteins detected by SWATH-MS in the exoproteome fraction of EB2770FurC comparing to that of Anabaena sp. PCC 7120. This table includes the protein data including locus tag, protein description, COG categories, Pfam, computational prediction for the presence of signal peptide, protein secretion and subcellular localization. Previously identification…
UNIPROT	Locus tag	log2FC	Fold change	FDR (-log10)	Description	Curated COG	COG meaning	General COG	Pfam	SignalP6	SecP score	BastionX (Type of secretion system)	pSORTb 3.0 localization	Log2FC (RNA-seq EB2770FurC VS wt)	Oliveria et al.,	Hahn et al.,
P38446	all7362	-3.93285	-15.2723	3.90275	NucA; sugar-non-specific nuclease	F	Nucleotide transport and metabolism	METABOLISM	Endonuclease_NS	LIPO	0.938907	II	Extracellular	-2.7842
Q8YNC5	alr4641	3.5478	11.6948	3.81185	PrxA; peroxiredoxin A	O	Post-translational modification, protein turnover, and chaperones	CELLULAR PROCESSES AND SIGNALING	1-cysPrx_C,AhpC-TSA	NO_SP	0.275056		Cytoplasmic	-1.71172	+	+
Q8YNP1	all4523	-3.3148	-9.95071	3.62852	hypothetical protein	S	Function unknown	POORLY CHARACTERIZED	DUF4360	SP	0.867468	II	Unknown	-0.973382
Q8YYL4	alr0834	-2.85575	-7.2388	3.49214	OprB-I; major outer membrane protein	M	Cell wall/membrane/envelope biogenesis	CELLULAR PROCESSES AND SIGNALING	OprB,SLH	NO_SP	0.884078		OuterMembrane	1.22004	+
P0A3D9	alr2405	2.5577	5.88768	3.13336	IsiB; flavodoxin	C	Energy production and conversion	METABOLISM	Flavodoxin_1	NO_SP	0.267642		Unknown	1.32125		+
Q8YW33	all1783	-3.97735	-15.7508	3.81314	hypothetical protein	S	Function unknown	POORLY CHARACTERIZED	DUF4360	SP	0.841701	II	Unknown	1.33988
Q8YWS0	alr1534	3.24105	9.45482	3.78703	hypothetical protein	S	Function unknown	POORLY CHARACTERIZED	DM13	LIPO	0.928718	II	Unknown	1.34281
Q8YXS7	asr1134	3.0592	8.3351	3.54834	hypothetical protein	S	Function unknown	POORLY CHARACTERIZED	CsbD	NO_SP	0.934184		Unknown	1.68556
Q8YXL9	all1193	5.1682	35.957	4.21785	hypothetical protein	S	Function unknown	POORLY CHARACTERIZED	DUF2808	SP	0.11097	II IV	Unknown	1.70694
Q8YVZ7	alr1819	-3.5	-11.3137	3.90275	hypothetical protein	M	Cell wall/membrane/envelope biogenesis	CELLULAR PROCESSES AND SIGNALING	Fasciclin,SLH	SP	0.952688	I	CytoplasmicMembrane	1.72157
Q8YKF3	alr7345	-5.87485	-58.6822	4.34747	hypothetical protein	S	Function unknown	POORLY CHARACTERIZED	-	SP	0.880683	II	CytoplasmicMembrane	3.25122
Q8YLC2	all7013	-3.3871	-10.4621	3.81314	hypothetical protein	S	Function unknown	POORLY CHARACTERIZED		NO_SP	0.849978	I III IV VI	Unknown	5.38022
Q8YKN2	alr7261	-2.56855	-5.93213	3.13539	sugar-non-specific nuclease NucA homolog	F	Nucleotide transport and metabolism	METABOLISM	Endonuclease_NS	NO_SP	0.889733	II	Extracellular		+
Q8YZI6	alr0474	-5.8058	-55.9397	3.81185	hypothetical protein	S	Function unknown	POORLY CHARACTERIZED	-	SP	0.705815	I II III IV VI	Unknown		+
Q8YX73	all1342	-3.4849	-11.1959	3.75499	hypothetical protein	S	Function unknown	POORLY CHARACTERIZED	DUF1565	LIPO	0.949685	II	OuterMembrane		+
Q8YPR1	all4131	-3.96715	-15.6398	4.10579	Pgk; phosphoglycerate kinase	C	Energy production and conversion	METABOLISM	PGK	NO_SP	0.110822		Cytoplasmic		+	+
P80557	alr0022	2.57615	5.96346	3.22297	ApcB; allophycocyanin subunit beta	C	Energy production and conversion	METABOLISM	Phycobilisome	NO_SP	0.227774	II III VI	Unknown		+	+
P58558	all4121	2.76125	6.77983	3.42976	PetH; ferredoxin-NADP(+) reductase	C	Energy production and conversion	METABOLISM	CpcD,FAD_binding_6,NAD_binding_1	NO_SP	0.911031		CytoplasmicMembrane		+	+
P00879	alr1524	2.97855	7.88194	3.36187	CbbL; ribulose bisphosphate carboxylase large chain	C	Energy production and conversion	METABOLISM	RuBisCO_large,RuBisCO_large_N	NO_SP	0.105125		Cytoplasmic		+
Q8YT39	alr2887	-3.90255	-14.9549	4.10579	HgdD; heterocyst glycolipid deposition protein	M	Cell wall/membrane/envelope biogenesis	CELLULAR PROCESSES AND SIGNALING	OEP	SP	0.955646		OuterMembrane		+
Q8YNR3	all4499	-3.1336	-8.77622	3.68615	probable carbohydrate-selective porin, OprB family	M	Cell wall/membrane/envelope biogenesis	CELLULAR PROCESSES AND SIGNALING	OprB,SLH	SP	0.891548		OuterMembrane		+
Q8YNL5	alr4550	-3.0024	-8.01332	3.56328	probable carbohydrate-selective porin, OprB family	M	Cell wall/membrane/envelope biogenesis	CELLULAR PROCESSES AND SIGNALING	OprB,SLH	SP	0.915397		OuterMembrane		+	+
Q8ZS97	all7614	-2.97145	-7.84324	3.38563	probable carbohydrate-selective porin; OprB family	M	Cell wall/membrane/envelope biogenesis	CELLULAR PROCESSES AND SIGNALING	OprB,SLH	SP	0.944373		OuterMembrane		+
Q8YVM4	all1951	-2.42385	-5.36601	3.07582	UrtA; urea transport system substrate-binding protein	E	Amino acid transport and metabolism	METABOLISM	Peripla_BP_5	TATLIPO	0.933908		Cytoplasmic		+
Q8YWL3	asr1592	-2.55685	-5.88422	3.28333	small subunit ribosomal protein S20	J	Translation, ribosomal structure and biogenesis	INFORMATION STORAGE AND PROCESSING	Ribosomal_S20p	NO_SP	0.688279		Cytoplasmic
Q8YMY2	all4792	2.87535	7.33781	3.49214	RpsB; 30S ribosomal protein S2	J	Translation, ribosomal structure and biogenesis	INFORMATION STORAGE AND PROCESSING	Ribosomal_S2	NO_SP	0.063923		Cytoplasmic
Q8YZA0	all0579	3.0663	8.37622	3.04203	RplI; 50S ribosomal protein L9 OS	J	Translation, ribosomal structure and biogenesis	INFORMATION STORAGE AND PROCESSING	Ribosomal_L9_C,Ribosomal_L9_N	NO_SP	0.093185		Cytoplasmic
Q8YXN4	all1178	-8.81915	-451.678	4.07103	two-component hybrid sensor and regulator	T	Signal transduction mechanisms	CELLULAR PROCESSES AND SIGNALING	CHASE2,HATPase_c,HisKA,Response_reg	NO_SP	0.152078		CytoplasmicMembrane
Q8YKR0	alr7233	-5.472	-44.385	4.21785	hypothetical protein	A	RNA processing and modification	INFORMATION STORAGE AND PROCESSING		SP	0.657396	II IV	Unknown
Q8YVN4	all1940	-3.4437	-10.8807	3.66628	protease	O	Post-translational modification, protein turnover, and chaperones	CELLULAR PROCESSES AND SIGNALING	Peptidase_M16,Peptidase_M16_C	SP	0.360716		Unknown
Q8YUQ8	all2277	-3.3454	-10.164	3.81185	probable aldo/keto reductase	O	Post-translational modification, protein turnover, and chaperones	CELLULAR PROCESSES AND SIGNALING	Aldo_ket_red	NO_SP	0.10301		Cytoplasmic
Q8YQZ8	alr3662	2.8835	7.37938	3.49776	GroL1; 60 kDa chaperonin 1	O	Post-translational modification, protein turnover, and chaperones	CELLULAR PROCESSES AND SIGNALING	Cpn60_TCP1	NO_SP	0.065344		Cytoplasmic
Q8YXN9	all1173	2.9712	7.84188	3.46982	DNA-binding protein, starvation-inducible	O	Post-translational modification, protein turnover, and chaperones	CELLULAR PROCESSES AND SIGNALING	Ferritin	NO_SP	0.11759		Cytoplasmic			+
Q8YQZ9	alr3661	2.9748	7.86147	3.52445	GroES; 10 kDa chaperonin	O	Post-translational modification, protein turnover, and chaperones	CELLULAR PROCESSES AND SIGNALING	Cpn10	NO_SP	0.935365		Cytoplasmic
Q7A2F4	all1691	-6.4508	-87.4751	3.81185	FurA; Ferric uptake regulator	P	Inorganic ion transport and metabolism	METABOLISM	FUR	NO_SP	0.045079		Cytoplasmic
Q8YPR2	all4130	-4.8038	-27.9311	4.10579	Binding protein of ABC transporter component	P	Inorganic ion transport and metabolism	METABOLISM	SBP_bac_3	SP	0.115343	II	Periplasmic
Q8YUI8	all2358	-3.45365	-10.956	3.54834	Phosphonate ABC transport phosphonate binding component	P	Inorganic ion transport and metabolism	METABOLISM	Phosphonate-bd	SP	0.785687	II	Periplasmic
Q8YKQ0	alr7243	-4.9107	-30.0793	4.21785	similar to ankyrin;	S	Function unknown	POORLY CHARACTERIZED	Ank_2,GUN4	NO_SP	0.792018	II IV VI	Unknown
Q8YQA1	alr3932	-4.8886	-29.6221	4.20078	hypothetical protein	S	Function unknown	POORLY CHARACTERIZED	-	SP	0.584879	I II III IV VI	Unknown
Q8YUM6	all2314	-4.68205	-25.6707	4.20078	hypothetical protein	S	Function unknown	POORLY CHARACTERIZED	EndoU_bacteria	SP	0.870744	I II III IV VI	Unknown
Q8YVC8	all2050	-4.59635	-24.1902	4.20078	hypothetical protein	S	Function unknown	POORLY CHARACTERIZED	DUF1400,PAF-AH_p_II	SP	0.406582	II	CytoplasmicMembrane
Q8ZSB4	all7597	-4.57585	-23.8489	4.10579	hypothetical protein	S	Function unknown	POORLY CHARACTERIZED	DUF2808	SP	0.931342	II IV	Unknown
Q8YP57	all4343	-4.42455	-21.4745	4.10579	hypothetical protein	S	Function unknown	POORLY CHARACTERIZED	NAGPA	SP	0.93269		CytoplasmicMembrane
Q8YV64	alr2117	-4.3207	-19.983	4.12853	hypothetical protein	S	Function unknown	POORLY CHARACTERIZED	-	SP	0.79003	I	OuterMembrane
Q8ZSA0	all7611	-4.22375	-18.6842	4.12853	hypothetical protein	S	Function unknown	POORLY CHARACTERIZED	-	LIPO	0.902499		Unknown
Q8YQB6	alr3917	-4.18155	-18.1456	3.78703	hypothetical protein	S	Function unknown	POORLY CHARACTERIZED	-	SP	0.83056	II	Unknown
Q8YV65	all2116	-3.92635	-15.2037	4.10579	hypothetical protein	S	Function unknown	POORLY CHARACTERIZED	GHL10	NO_SP	0.281585	II	Unknown
Q8ZSB3	all7598	-3.76845	-13.6275	4.02261	hypothetical protein	S	Function unknown	POORLY CHARACTERIZED	DUF2808	SP	0.838921	II IV	Unknown
Q8ZSA4	all7607	-3.75695	-13.5193	3.98949	hypothetical protein	S	Function unknown	POORLY CHARACTERIZED	DUF2808	SP	0.086106	II IV	Unknown
Q8YN30	alr4740	-3.72535	-13.2264	4.02261	hypothetical protein	S	Function unknown	POORLY CHARACTERIZED	FecR	NO_SP	0.913562	I II III IV VI	Unknown
Q8YQ51	all3984	-3.33675	-10.1033	3.75381	hypothetical protein	S	Function unknown	POORLY CHARACTERIZED	-	SP	0.445673	II	Unknown
Q8YMR4	all4869	-3.3112	-9.92591	3.81185	hypothetical protein	S	Function unknown	POORLY CHARACTERIZED	-	SP	0.713479	II	Unknown
Q8YX55	alr1360	-3.3009	-9.8553	3.54834	hypothetical protein	S	Function unknown	POORLY CHARACTERIZED	SPOR	SP	0.927088		Unknown
Q8YVN5	all1939	-3.2827	-9.73175	3.49776	processing proteinase	S	Function unknown	POORLY CHARACTERIZED	Peptidase_M16,Peptidase_M16_C	NO_SP	0.72775		Unknown
Q8YX47	alr1370	-3.2202	-9.31916	3.75381	hypothetical protein	S	Function unknown	POORLY CHARACTERIZED	DUF3370	SP	0.929596	II VI	Unknown
Q8Z035	all0268	-3.0994	-8.57062	3.48952	hypothetical protein	S	Function unknown	POORLY CHARACTERIZED	Lactamase_B_3	TAT	0.825971		Unknown
Q8YPW2	all4078	-3.0139	-8.07745	3.51334	hypothetical protein	S	Function unknown	POORLY CHARACTERIZED	CHAT,TPR_10,TPR_12,TPR_7,TPR_8	NO_SP	0.47594		Unknown
Q8YTI1	all2736	-2.9086	-7.50889	3.54834	hypothetical protein	S	Function unknown	POORLY CHARACTERIZED	-	SP	0.945408	II	Unknown
Q8Z0I2	alr0114	-2.8442	-7.18108	3.46982	hypothetical protein	S	Function unknown	POORLY CHARACTERIZED	Tic22	SP	0.948419	II	Unknown
Q8YKV4	all7187	-2.8184	-7.0538	3.42914	hypothetical protein	S	Function unknown	POORLY CHARACTERIZED	-	SP	0.122254	II III IV VI	Unknown
Q8YQU6	alr3720	-2.78065	-6.87162	3.32045	hypothetical protein	S	Function unknown	POORLY CHARACTERIZED	-	SP	0.861842	I II	Unknown
Q8Z0K2	all0089	-2.62745	-6.17933	3.3079	hypothetical protein	S	Function unknown	POORLY CHARACTERIZED	SIMPL	NO_SP	0.942468		Periplasmic
Q8YVB8	alr2060	2.67315	6.3782	3.03029	hypothetical protein	S	Function unknown	POORLY CHARACTERIZED	-	NO_SP	0.929874	II IV	Unknown
Q8YVL8	alr1957	2.95835	7.77235	3.00914	hypothetical protein	S	Function unknown	POORLY CHARACTERIZED	#VALUE!	NO_SP	0.054718	III IV	Cytoplasmic
Q8ZSK7	alr7503	2.9634	7.7996	3.5459	hypothetical protein	S	Function unknown	POORLY CHARACTERIZED		NO_SP	0.5111		Unknown
Q44555	alr4683	2.9887	7.93758	3.07582	RNA-binding protein	S	Function unknown	POORLY CHARACTERIZED	RRM_1	NO_SP	0.909767		Unknown
Q8YXR8	alr1143	3.2392	9.4427	3.32981	hypothetical protein	S	Function unknown	POORLY CHARACTERIZED	DUF1517	NO_SP	0.078289	II III IV VI	Cytoplasmic
Q8YN81	all4689	3.34035	10.1285	3.46982	hypothetical protein	S	Function unknown	POORLY CHARACTERIZED	-	LIPO	0.96501	II IV	Unknown
Q8YYP0	alr0806	3.5507	11.7184	3.89078	hypothetical protein	S	Function unknown	POORLY CHARACTERIZED	-	NO_SP	0.43922	I III IV VI	Cytoplasmic
Q8YK77	all8040	3.92585	15.1984	3.81185	hypothetical protein	S	Function unknown	POORLY CHARACTERIZED		NO_SP	0.904738	II	Unknown
Q8YKB1	all8004	4.0883	17.0099	4.10579	hypothetical protein	S	Function unknown	POORLY CHARACTERIZED	-	NO_SP	0.110487	III IV VI	Unknown
Q8YNL7	asl4547	4.7813	27.4989	4.10579	hypothetical protein	S	Function unknown	POORLY CHARACTERIZED	-	NO_SP	0.076497		Unknown
P46444	all0258	-3.7851	-13.7857	3.93893	PetE; plastocyanin	C	Energy production and conversion	METABOLISM	Copper-bind	SP	0.929533	II	Periplasmic
P12407	all0007	2.8356	7.1384	3.38035	AtpF; ATP synthase subunit b	C	Energy production and conversion	METABOLISM	ATP-synt_B	NO_SP	0.130125		Unknown
P06514	alr1526	3.02515	8.14068	3.01587	CbbS; ribulose bisphosphate carboxylase small subunit	C	Energy production and conversion	METABOLISM	RuBisCO_small	NO_SP	0.088616	III IV VI	Unknown
Q8YXJ7	alr1216	3.4358	10.8213	3.81185	PsbU; photosystem II 12 kDa extrinsic protein	C	Energy production and conversion	METABOLISM	PsbU	SP	0.352384	II IV	CytoplasmicMembrane
Q8YSK9	all3076	3.59615	12.0934	3.90455	PsbP; photosystem II oxygen-evolving enhancer protein	C	Energy production and conversion	METABOLISM	PsbP	NO_SP	0.521708	II	Unknown
Q8YPX3	alr4067	-4.1084	-17.2485	3.81185	LptA; lipopolysaccharide export system protein	M	Cell wall/membrane/envelope biogenesis	CELLULAR PROCESSES AND SIGNALING	OstA	SP	0.627203		Unknown
Q8YRU8	alr3345	-3.8269	-14.191	3.89587	hypothetical protein	M	Cell wall/membrane/envelope biogenesis	CELLULAR PROCESSES AND SIGNALING	CsgG	SP	0.949638		Unknown
Q9L871	alr0093	-3.68855	-12.8933	3.90455	AmiC2; N-acetylmuramoyl-L-alanine amidase	M	Cell wall/membrane/envelope biogenesis	CELLULAR PROCESSES AND SIGNALING	AMIN,Amidase_3	SP	0.928129		OuterMembrane
Q8YS16	alr3276	-3.57525	-11.9195	3.90275	probable peptidase;	M	Cell wall/membrane/envelope biogenesis	CELLULAR PROCESSES AND SIGNALING	Peptidase_M23	NO_SP	0.927372	II IV	OuterMembrane
Q8YR42	alr3608	-3.3308	-10.0617	3.81185	Abp3; putative S-layer associated multidomain endoglucanase	M	Cell wall/membrane/envelope biogenesis	CELLULAR PROCESSES AND SIGNALING	DUF1565,SLH	SP	0.94732	I II	Unknown
Q8YZG5	all0495	-3.3222	-10.0019	3.48952	polysaccharide biosynthesis/export protein	M	Cell wall/membrane/envelope biogenesis	CELLULAR PROCESSES AND SIGNALING	Poly_export,SLBB	SP	0.369655		Unknown
Q8Z0J9	alr0092	-3.2314	-9.39179	3.5796	AmiC1; N-acetylmuramoyl-L-alanine amidase	M	Cell wall/membrane/envelope biogenesis	CELLULAR PROCESSES AND SIGNALING	AMIN,Amidase_3	SP	0.928312		Unknown
Q8YUR6	alr2269	-3.11585	-8.66891	3.60865	Omp85; outer membrane protein insertion porin family	M	Cell wall/membrane/envelope biogenesis	CELLULAR PROCESSES AND SIGNALING	Bac_surface_Ag,POTRA,POTRA_2	NO_SP	0.944321		OuterMembrane
Q8YMP0	alr4893	-3.0047	-8.0261	3.38563	outer membrane protein insertion porin family	M	Cell wall/membrane/envelope biogenesis	CELLULAR PROCESSES AND SIGNALING	Bac_surface_Ag,POTRA,POTRA_2	SP	0.933084	II	OuterMembrane
Q8YMD5	all4999	-2.83865	-7.1535	3.07582	N-acetylmuramoyl-L-alanine amidase	M	Cell wall/membrane/envelope biogenesis	CELLULAR PROCESSES AND SIGNALING	Amidase_3	SP	0.933349	II	Unknown
Q8YN29	alr4741	-2.73055	-6.63709	3.26063	probable carbohydrate-selective porin, OprB family	M	Cell wall/membrane/envelope biogenesis	CELLULAR PROCESSES AND SIGNALING	OprB,SLH	SP	0.656772		OuterMembrane
Q8YRB0	all3538	-4.24935	-19.0187	4.12853	Eno; enolase	G	Carbohydrate transport and metabolism	METABOLISM	Enolase_C,Enolase_N	NO_SP	0.056411		Cytoplasmic			+
Q8YKW9	alr7169	-4.7313	-26.5621	4.20078	L-amino acid oxidase	E	Amino acid transport and metabolism	METABOLISM		TAT	0.124082	II IV	Cytoplasmic
Q8YZQ2	all0405	-4.5608	-23.6014	4.10579	hypothetical protein	E	Amino acid transport and metabolism	METABOLISM	FAD_oxidored	SP	0.934094	II IV VI	Unknown
Q8YVC7	alr2051	-3.96065	-15.5695	4.02777	gamma-glutamyltranspeptidase / glutathione hydrolase	E	Amino acid transport and metabolism	METABOLISM	G_glu_transpept	SP	0.428257	I	Unknown
Q8YMS6	alr4853	-3.7309	-13.2774	3.49776	aspartate aminotransferase	E	Amino acid transport and metabolism	METABOLISM	Aminotran_1_2	NO_SP	0.090521		Cytoplasmic
Q8Z064	alr0237	-2.60235	-6.07275	3.26063	PepA; probable cytosol aminopeptidase	E	Amino acid transport and metabolism	METABOLISM	Peptidase_M17,Peptidase_M17_N	NO_SP	0.113894		Cytoplasmic
Q8YLF9	all5339	2.67	6.36429	3.08634	CpcT1; phycocyanobilin lyase	E	Amino acid transport and metabolism	METABOLISM	CpeT	NO_SP	0.095379	III IV VI	Cytoplasmic
P06540	all5039	5.65625	50.4314	3.94135	AtpD; ATP synthase subunit beta	C	Energy production and conversion	METABOLISM	ATP-synt_ab,ATP-synt_ab_N	NO_SP	0.093278		Cytoplasmic		+	+

## Sheet: overrepresented
Supplementary Table S2. Overrepresented proteins detected by SWATH-MS in the exoproteome fraction of EB2770FurC comparing to that of Anabaena sp. PCC 7120. This table includes the protein data including locus tag, protein description, COG categories, Pfam, computational prediction for the presence of signal peptide, protein secretion and subcellular localization. Previously identification of the …
UNIPROT	Locus tag	log2FC	Fold change	FDR (-log10)	Description	Curated COG	COG meaning	General	Pfam	SignalP6	SecP score	BastionX	pSORTb 3.0 localization	Log2FC (RNA-seq EB2770FurC VS wt)	Oliveria et al.,	Hahn et al.,
P06540	all5039	5.65625	50.4314	3.94135	AtpD; ATP synthase subunit beta	C	Energy production and conversion	METABOLISM	ATP-synt_ab,ATP-synt_ab_N	NO_SP	0.093278		Cytoplasmic		+	+
Q8YXL9	all1193	5.1682	35.957	4.21785	hypothetical protein	S	Function unknown	POORLY CHARACTERIZED	DUF2808	SP	0.11097	II IV	Unknown	1.70694
Q8YNL7	asl4547	4.7813	27.4989	4.10579	hypothetical protein	S	Function unknown	POORLY CHARACTERIZED	-	NO_SP	0.076497		Unknown
Q8YKB1	all8004	4.0883	17.0099	4.10579	hypothetical protein	S	Function unknown	POORLY CHARACTERIZED	-	NO_SP	0.110487	III IV VI	Unknown
Q8YK77	all8040	3.92585	15.1984	3.81185	hypothetical protein	S	Function unknown	POORLY CHARACTERIZED		NO_SP	0.904738	II	Unknown
Q8YSK9	all3076	3.59615	12.0934	3.90455	PsbP; photosystem II oxygen-evolving enhancer protein	C	Energy production and conversion	METABOLISM	PsbP	NO_SP	0.521708	II	Unknown
Q8YYP0	alr0806	3.5507	11.7184	3.89078	hypothetical protein	S	Function unknown	POORLY CHARACTERIZED	-	NO_SP	0.43922	I III IV VI	Cytoplasmic
Q8YNC5	alr4641	3.5478	11.6948	3.81185	PrxA; peroxiredoxin A	O	Post-translational modification, protein turnover, and chaperones	CELLULAR PROCESSES AND SIGNALING	1-cysPrx_C,AhpC-TSA	NO_SP	0.275056		Cytoplasmic	-1.71172	+	+
Q8YXJ7	alr1216	3.4358	10.8213	3.81185	PsbU; photosystem II 12 kDa extrinsic protein	C	Energy production and conversion	METABOLISM	PsbU	SP	0.352384	II IV	CytoplasmicMembrane
Q8YN81	all4689	3.34035	10.1285	3.46982	hypothetical protein	S	Function unknown	POORLY CHARACTERIZED	-	LIPO	0.96501	II IV	Unknown
Q8YWS0	alr1534	3.24105	9.45482	3.78703	hypothetical protein	S	Function unknown	POORLY CHARACTERIZED	DM13	LIPO	0.928718	II	Unknown	1.34281
Q8YXR8	alr1143	3.2392	9.4427	3.32981	hypothetical protein	S	Function unknown	POORLY CHARACTERIZED	DUF1517	NO_SP	0.078289	II III IV VI	Cytoplasmic
Q8YZA0	all0579	3.0663	8.37622	3.04203	RplI; 50S ribosomal protein L9 OS	J	Translation, ribosomal structure and biogenesis	INFORMATION STORAGE AND PROCESSING	Ribosomal_L9_C,Ribosomal_L9_N	NO_SP	0.093185		Cytoplasmic
Q8YXS7	asr1134	3.0592	8.3351	3.54834	hypothetical protein	S	Function unknown	POORLY CHARACTERIZED	CsbD	NO_SP	0.934184		Unknown	1.68556
P06514	alr1526	3.02515	8.14068	3.01587	CbbS; ribulose bisphosphate carboxylase small subunit	C	Energy production and conversion	METABOLISM	RuBisCO_small	NO_SP	0.088616	III IV VI	Unknown
Q44555	alr4683	2.9887	7.93758	3.07582	RNA-binding protein	S	Function unknown	POORLY CHARACTERIZED	RRM_1	NO_SP	0.909767		Unknown
P00879	alr1524	2.97855	7.88194	3.36187	CbbL; ribulose bisphosphate carboxylase large chain	C	Energy production and conversion	METABOLISM	RuBisCO_large,RuBisCO_large_N	NO_SP	0.105125		Cytoplasmic		+
Q8YQZ9	alr3661	2.9748	7.86147	3.52445	GroES; 10 kDa chaperonin	O	Post-translational modification, protein turnover, and chaperones	CELLULAR PROCESSES AND SIGNALING	Cpn10	NO_SP	0.935365		Cytoplasmic
Q8YXN9	all1173	2.9712	7.84188	3.46982	DNA-binding protein, starvation-inducible	O	Post-translational modification, protein turnover, and chaperones	CELLULAR PROCESSES AND SIGNALING	Ferritin	NO_SP	0.11759		Cytoplasmic			+
Q8ZSK7	alr7503	2.9634	7.7996	3.5459	hypothetical protein	S	Function unknown	POORLY CHARACTERIZED		NO_SP	0.5111		Unknown
Q8YVL8	alr1957	2.95835	7.77235	3.00914	hypothetical protein	S	Function unknown	POORLY CHARACTERIZED	#VALUE!	NO_SP	0.054718	III IV	Cytoplasmic
Q8YQZ8	alr3662	2.8835	7.37938	3.49776	GroL1; 60 kDa chaperonin 1	O	Post-translational modification, protein turnover, and chaperones	CELLULAR PROCESSES AND SIGNALING	Cpn60_TCP1	NO_SP	0.065344		Cytoplasmic
Q8YMY2	all4792	2.87535	7.33781	3.49214	RpsB; 30S ribosomal protein S2	J	Translation, ribosomal structure and biogenesis	INFORMATION STORAGE AND PROCESSING	Ribosomal_S2	NO_SP	0.063923		Cytoplasmic
P12407	all0007	2.8356	7.1384	3.38035	AtpF; ATP synthase subunit b	C	Energy production and conversion	METABOLISM	ATP-synt_B	NO_SP	0.130125		Unknown
P58558	all4121	2.76125	6.77983	3.42976	PetH; ferredoxin-NADP(+) reductase	C	Energy production and conversion	METABOLISM	CpcD,FAD_binding_6,NAD_binding_1	NO_SP	0.911031		CytoplasmicMembrane		+	+
Q8YVB8	alr2060	2.67315	6.3782	3.03029	hypothetical protein	S	Function unknown	POORLY CHARACTERIZED	-	NO_SP	0.929874	II IV	Unknown
Q8YLF9	all5339	2.67	6.36429	3.08634	CpcT1; phycocyanobilin lyase	E	Amino acid transport and metabolism	METABOLISM	CpeT	NO_SP	0.095379	III IV VI	Cytoplasmic
P80557	alr0022	2.57615	5.96346	3.22297	ApcB; allophycocyanin subunit beta	C	Energy production and conversion	METABOLISM	Phycobilisome	NO_SP	0.227774	II III VI	Unknown		+	+
P0A3D9	alr2405	2.5577	5.88768	3.13336	IsiB; flavodoxin	C	Energy production and conversion	METABOLISM	Flavodoxin_1	NO_SP	0.267642		Unknown	1.32125		+

## Sheet: underrepresented
Supplementary Table S2. Underrepresented proteins detected by SWATH-MS in the exoproteome fraction of EB2770FurC comparing to that of Anabaena sp. PCC 7120. This table includes the protein data including locus tag, protein description, COG categories, Pfam, computational prediction for the presence of signal peptide, protein secretion and subcellular localization. Previously identification of the…
UNIPROT	Locus tag	log2FC	Fold change	FDR (-log10)	Description	Curated COG	COG meaning	General	Pfam	SignalP6	SecP score	BastionX	pSORTb 3.0 localization	Log2FC (RNA-seq EB2770FurC VS wt)	Oliveria et al.,	Hahn et al.,
Q8YXN4	all1178	-8.81915	-451.678	4.07103	two-component hybrid sensor and regulator	T	Signal transduction mechanisms	CELLULAR PROCESSES AND SIGNALING	CHASE2,HATPase_c,HisKA,Response_reg	NO_SP	0.152078		CytoplasmicMembrane
Q7A2F4	all1691	-6.4508	-87.4751	3.81185	FurA; Ferric uptake regulator	P	Inorganic ion transport and metabolism	METABOLISM	FUR	NO_SP	0.045079		Cytoplasmic
Q8YKF3	alr7345	-5.87485	-58.6822	4.34747	hypothetical protein	S	Function unknown	POORLY CHARACTERIZED	-	SP	0.880683	II	CytoplasmicMembrane	3.25122
Q8YZI6	alr0474	-5.8058	-55.9397	3.81185	hypothetical protein	S	Function unknown	POORLY CHARACTERIZED	-	SP	0.705815	I II III IV VI	Unknown		+
Q8YKR0	alr7233	-5.472	-44.385	4.21785	hypothetical protein	A	RNA processing and modification	INFORMATION STORAGE AND PROCESSING		SP	0.657396	II IV	Unknown
Q8YKQ0	alr7243	-4.9107	-30.0793	4.21785	similar to ankyrin;	S	Function unknown	POORLY CHARACTERIZED	Ank_2,GUN4	NO_SP	0.792018	II IV VI	Unknown
Q8YQA1	alr3932	-4.8886	-29.6221	4.20078	hypothetical protein	S	Function unknown	POORLY CHARACTERIZED	-	SP	0.584879	I II III IV VI	Unknown
Q8YPR2	all4130	-4.8038	-27.9311	4.10579	Binding protein of ABC transporter component	P	Inorganic ion transport and metabolism	METABOLISM	SBP_bac_3	SP	0.115343	II	Periplasmic
Q8YKW9	alr7169	-4.7313	-26.5621	4.20078	L-amino acid oxidase	E	Amino acid transport and metabolism	METABOLISM		TAT	0.124082	II IV	Cytoplasmic
Q8YUM6	all2314	-4.68205	-25.6707	4.20078	hypothetical protein	S	Function unknown	POORLY CHARACTERIZED	EndoU_bacteria	SP	0.870744	I II III IV VI	Unknown
Q8YVC8	all2050	-4.59635	-24.1902	4.20078	hypothetical protein	S	Function unknown	POORLY CHARACTERIZED	DUF1400,PAF-AH_p_II	SP	0.406582	II	CytoplasmicMembrane
Q8ZSB4	all7597	-4.57585	-23.8489	4.10579	hypothetical protein	S	Function unknown	POORLY CHARACTERIZED	DUF2808	SP	0.931342	II IV	Unknown
Q8YZQ2	all0405	-4.5608	-23.6014	4.10579	hypothetical protein	E	Amino acid transport and metabolism	METABOLISM	FAD_oxidored	SP	0.934094	II IV VI	Unknown
Q8YP57	all4343	-4.42455	-21.4745	4.10579	hypothetical protein	S	Function unknown	POORLY CHARACTERIZED	NAGPA	SP	0.93269		CytoplasmicMembrane
Q8YV64	alr2117	-4.3207	-19.983	4.12853	hypothetical protein	S	Function unknown	POORLY CHARACTERIZED	-	SP	0.79003	I	OuterMembrane
Q8YRB0	all3538	-4.24935	-19.0187	4.12853	Eno; enolase	G	Carbohydrate transport and metabolism	METABOLISM	Enolase_C,Enolase_N	NO_SP	0.056411		Cytoplasmic			+
Q8ZSA0	all7611	-4.22375	-18.6842	4.12853	hypothetical protein	S	Function unknown	POORLY CHARACTERIZED	-	LIPO	0.902499		Unknown
Q8YQB6	alr3917	-4.18155	-18.1456	3.78703	hypothetical protein	S	Function unknown	POORLY CHARACTERIZED	-	SP	0.83056	II	Unknown
Q8YPX3	alr4067	-4.1084	-17.2485	3.81185	LptA; lipopolysaccharide export system protein	M	Cell wall/membrane/envelope biogenesis	CELLULAR PROCESSES AND SIGNALING	OstA	SP	0.627203		Unknown
Q8YW33	all1783	-3.97735	-15.7508	3.81314	hypothetical protein	S	Function unknown	POORLY CHARACTERIZED	DUF4360	SP	0.841701	II	Unknown	1.33988
Q8YPR1	all4131	-3.96715	-15.6398	4.10579	Pgk; phosphoglycerate kinase	C	Energy production and conversion	METABOLISM	PGK	NO_SP	0.110822		Cytoplasmic		+	+
Q8YVC7	alr2051	-3.96065	-15.5695	4.02777	gamma-glutamyltranspeptidase / glutathione hydrolase	E	Amino acid transport and metabolism	METABOLISM	G_glu_transpept	SP	0.428257	I	Unknown
P38446	all7362	-3.93285	-15.2723	3.90275	NucA; sugar-non-specific nuclease	F	Nucleotide transport and metabolism	METABOLISM	Endonuclease_NS	LIPO	0.938907	II	Extracellular	-2.7842
Q8YV65	all2116	-3.92635	-15.2037	4.10579	hypothetical protein	S	Function unknown	POORLY CHARACTERIZED	GHL10	NO_SP	0.281585	II	Unknown
Q8YT39	alr2887	-3.90255	-14.9549	4.10579	HgdD; heterocyst glycolipid deposition protein	M	Cell wall/membrane/envelope biogenesis	CELLULAR PROCESSES AND SIGNALING	OEP	SP	0.955646		OuterMembrane		+
Q8YRU8	alr3345	-3.8269	-14.191	3.89587	hypothetical protein	M	Cell wall/membrane/envelope biogenesis	CELLULAR PROCESSES AND SIGNALING	CsgG	SP	0.949638		Unknown
P46444	all0258	-3.7851	-13.7857	3.93893	PetE; plastocyanin	C	Energy production and conversion	METABOLISM	Copper-bind	SP	0.929533	II	Periplasmic
Q8ZSB3	all7598	-3.76845	-13.6275	4.02261	hypothetical protein	S	Function unknown	POORLY CHARACTERIZED	DUF2808	SP	0.838921	II IV	Unknown
Q8ZSA4	all7607	-3.75695	-13.5193	3.98949	hypothetical protein	S	Function unknown	POORLY CHARACTERIZED	DUF2808	SP	0.086106	II IV	Unknown
Q8YMS6	alr4853	-3.7309	-13.2774	3.49776	aspartate aminotransferase	E	Amino acid transport and metabolism	METABOLISM	Aminotran_1_2	NO_SP	0.090521		Cytoplasmic
Q8YN30	alr4740	-3.72535	-13.2264	4.02261	hypothetical protein	S	Function unknown	POORLY CHARACTERIZED	FecR	NO_SP	0.913562	I II III IV VI	Unknown
Q9L871	alr0093	-3.68855	-12.8933	3.90455	AmiC2; N-acetylmuramoyl-L-alanine amidase ; N-acetylmuramoyl-L-alanine amidase OS	M	Cell wall/membrane/envelope biogenesis	CELLULAR PROCESSES AND SIGNALING	AMIN,Amidase_3	SP	0.928129		OuterMembrane
Q8YS16	alr3276	-3.57525	-11.9195	3.90275	probable peptidase;	M	Cell wall/membrane/envelope biogenesis	CELLULAR PROCESSES AND SIGNALING	Peptidase_M23	NO_SP	0.927372	II IV	OuterMembrane
Q8YVZ7	alr1819	-3.5	-11.3137	3.90275	hypothetical protein	M	Cell wall/membrane/envelope biogenesis	CELLULAR PROCESSES AND SIGNALING	Fasciclin,SLH	SP	0.952688	I	CytoplasmicMembrane	1.72157
Q8YX73	all1342	-3.4849	-11.1959	3.75499	hypothetical protein	S	Function unknown	POORLY CHARACTERIZED	DUF1565	LIPO	0.949685	II	OuterMembrane		+
Q8YUI8	all2358	-3.45365	-10.956	3.54834	Phosphonate ABC transport phosphonate binding component	P	Inorganic ion transport and metabolism	METABOLISM	Phosphonate-bd	SP	0.785687	II	Periplasmic
Q8YVN4	all1940	-3.4437	-10.8807	3.66628	protease	O	Post-translational modification, protein turnover, and chaperones	CELLULAR PROCESSES AND SIGNALING	Peptidase_M16,Peptidase_M16_C	SP	0.360716		Unknown
Q8YLC2	all7013	-3.3871	-10.4621	3.81314	hypothetical protein	S	Function unknown	POORLY CHARACTERIZED		NO_SP	0.849978	I III IV VI	Unknown	5.38022
Q8YUQ8	all2277	-3.3454	-10.164	3.81185	probable aldo/keto reductase	O	Post-translational modification, protein turnover, and chaperones	CELLULAR PROCESSES AND SIGNALING	Aldo_ket_red	NO_SP	0.10301		Cytoplasmic
Q8YQ51	all3984	-3.33675	-10.1033	3.75381	hypothetical protein	S	Function unknown	POORLY CHARACTERIZED	-	SP	0.445673	II	Unknown
Q8YR42	alr3608	-3.3308	-10.0617	3.81185	Abp3; putative S-layer associated multidomain endoglucanase	M	Cell wall/membrane/envelope biogenesis	CELLULAR PROCESSES AND SIGNALING	DUF1565,SLH	SP	0.94732	I II	Unknown
Q8YZG5	all0495	-3.3222	-10.0019	3.48952	polysaccharide biosynthesis/export protein	M	Cell wall/membrane/envelope biogenesis	CELLULAR PROCESSES AND SIGNALING	Poly_export,SLBB	SP	0.369655		Unknown
Q8YNP1	all4523	-3.3148	-9.95071	3.62852	hypothetical protein	S	Function unknown	POORLY CHARACTERIZED	DUF4360	SP	0.867468	II	Unknown	-0.973382
Q8YMR4	all4869	-3.3112	-9.92591	3.81185	hypothetical protein	S	Function unknown	POORLY CHARACTERIZED	-	SP	0.713479	II	Unknown
Q8YX55	alr1360	-3.3009	-9.8553	3.54834	hypothetical protein	S	Function unknown	POORLY CHARACTERIZED	SPOR	SP	0.927088		Unknown
Q8YVN5	all1939	-3.2827	-9.73175	3.49776	processing proteinase	S	Function unknown	POORLY CHARACTERIZED	Peptidase_M16,Peptidase_M16_C	NO_SP	0.72775		Unknown
Q8Z0J9	alr0092	-3.2314	-9.39179	3.5796	AmiC1; N-acetylmuramoyl-L-alanine amidase; N-acetylmuramoyl-L-alanine amidase OS	M	Cell wall/membrane/envelope biogenesis	CELLULAR PROCESSES AND SIGNALING	AMIN,Amidase_3	SP	0.928312		Unknown
Q8YX47	alr1370	-3.2202	-9.31916	3.75381	hypothetical protein	S	Function unknown	POORLY CHARACTERIZED	DUF3370	SP	0.929596	II VI	Unknown
Q8YNR3	all4499	-3.1336	-8.77622	3.68615	probable carbohydrate-selective porin, OprB family	M	Cell wall/membrane/envelope biogenesis	CELLULAR PROCESSES AND SIGNALING	OprB,SLH	SP	0.891548		OuterMembrane		+
Q8YUR6	alr2269	-3.11585	-8.66891	3.60865	Omp85; outer membrane protein insertion porin family	M	Cell wall/membrane/envelope biogenesis	CELLULAR PROCESSES AND SIGNALING	Bac_surface_Ag,POTRA,POTRA_2	NO_SP	0.944321		OuterMembrane
Q8Z035	all0268	-3.0994	-8.57062	3.48952	hypothetical protein	S	Function unknown	POORLY CHARACTERIZED	Lactamase_B_3	TAT	0.825971		Unknown
Q8YPW2	all4078	-3.0139	-8.07745	3.51334	hypothetical protein	S	Function unknown	POORLY CHARACTERIZED	CHAT,TPR_10,TPR_12,TPR_7,TPR_8	NO_SP	0.47594		Unknown
Q8YMP0	alr4893	-3.0047	-8.0261	3.38563	outer membrane protein insertion porin family	M	Cell wall/membrane/envelope biogenesis	CELLULAR PROCESSES AND SIGNALING	Bac_surface_Ag,POTRA,POTRA_2	SP	0.933084	II	OuterMembrane
Q8YNL5	alr4550	-3.0024	-8.01332	3.56328	probable carbohydrate-selective porin, OprB family	M	Cell wall/membrane/envelope biogenesis	CELLULAR PROCESSES AND SIGNALING	OprB,SLH	SP	0.915397		OuterMembrane		+	+
Q8ZS97	all7614	-2.97145	-7.84324	3.38563	probable carbohydrate-selective porin; OprB family	M	Cell wall/membrane/envelope biogenesis	CELLULAR PROCESSES AND SIGNALING	OprB,SLH	SP	0.944373		OuterMembrane		+
Q8YTI1	all2736	-2.9086	-7.50889	3.54834	hypothetical protein	S	Function unknown	POORLY CHARACTERIZED	-	SP	0.945408	II	Unknown
Q8YYL4	alr0834	-2.85575	-7.2388	3.49214	OprB-I; major outer membrane protein	M	Cell wall/membrane/envelope biogenesis	CELLULAR PROCESSES AND SIGNALING	OprB,SLH	NO_SP	0.884078		OuterMembrane	1.22004	+
Q8Z0I2	alr0114	-2.8442	-7.18108	3.46982	hypothetical protein	S	Function unknown	POORLY CHARACTERIZED	Tic22	SP	0.948419	II	Unknown
Q8YMD5	all4999	-2.83865	-7.1535	3.07582	N-acetylmuramoyl-L-alanine amidase	M	Cell wall/membrane/envelope biogenesis	CELLULAR PROCESSES AND SIGNALING	Amidase_3	SP	0.933349	II	Unknown
Q8YKV4	all7187	-2.8184	-7.0538	3.42914	hypothetical protein	S	Function unknown	POORLY CHARACTERIZED	-	SP	0.122254	II III IV VI	Unknown
Q8YQU6	alr3720	-2.78065	-6.87162	3.32045	hypothetical protein	S	Function unknown	POORLY CHARACTERIZED	-	SP	0.861842	I II	Unknown
Q8YN29	alr4741	-2.73055	-6.63709	3.26063	probable carbohydrate-selective porin, OprB family	M	Cell wall/membrane/envelope biogenesis	CELLULAR PROCESSES AND SIGNALING	OprB,SLH	SP	0.656772		OuterMembrane
Q8Z0K2	all0089	-2.62745	-6.17933	3.3079	hypothetical protein	S	Function unknown	POORLY CHARACTERIZED	SIMPL	NO_SP	0.942468		Periplasmic
Q8Z064	alr0237	-2.60235	-6.07275	3.26063	PepA; probable cytosol aminopeptidase	E	Amino acid transport and metabolism	METABOLISM	Peptidase_M17,Peptidase_M17_N	NO_SP	0.113894		Cytoplasmic
Q8YKN2	alr7261	-2.56855	-5.93213	3.13539	sugar-non-specific nuclease NucA homolog	F	Nucleotide transport and metabolism	METABOLISM	Endonuclease_NS	NO_SP	0.889733	II	Extracellular		+
Q8YWL3	asr1592	-2.55685	-5.88422	3.28333	small subunit ribosomal protein S20	J	Translation, ribosomal structure and biogenesis	INFORMATION STORAGE AND PROCESSING	Ribosomal_S20p	NO_SP	0.688279		Cytoplasmic
Q8YVM4	all1951	-2.42385	-5.36601	3.07582	UrtA; urea transport system substrate-binding protein	E	Amino acid transport and metabolism	METABOLISM	Peripla_BP_5	TATLIPO	0.933908		Cytoplasmic		+
